# Supplementary material for: Correction: Metabolic Characterization of the Common Marmoset (Callithrix jacchus)
Source: PLoS One. 2016 Jan 22;11(1):e0147880. doi: 10.1371/journal.pone.0147880 (PMC4723271; doi:10.1371/journal.pone.0147880)
Supplement: S1 Table — Plasma collected from marmoset was analyzed for metabolomics by high-resolution mass spectrometry as described in Methods. The mass spectrometry data includes ion mass (mass to charge, m/z), retention time (sec) and abundance (intensity) of 58 metabolites. The information of sex and age on 50 individuals is indicated on top. (XLSX) [file pone.0147880.s001.xlsx]

## Sheet: S1 Table
S1 Table: Metabolomics data of 50 marmosets' plasma analyzed by high resolution mass spectrometry
		Sex	F	F	F	F	F	F	F	F	F	F	F	F	F	F	F	F	F	F	F	F	F	F	F	F	M	M	M	M	M	M	M	M	M	M	M	M	M	M	M	M	M	M	M	M	M	M	M
		Age	2	2	3	3	4	4	5	5	6	6	7	7	8	8	9	9	10	10	11	12	13	14	14	15	2	2	3	3	4	4	5	5	6	6	7	7	8	8	9	9	10	10	11	11	12	12	13
metabolite	m/z	retention time (sec)	VT_120229_074	VT_120305_026	VT_120222_116	VT_120218_044	VT_120229_020	VT_120307_056	VT_120306_032	VT_120306_014	VT_120218_092	VT_120222_008	VT_120301_020	VT_120218_098	VT_120229_128	VT_120217_044	VT_120302_020	VT_120305_008	VT_120229_122	VT_120305_080	VT_120305_086	VT_120217_110	VT_120301_050	VT_120306_020	VT_120217_014	VT_120217_020	VT_120307_098	VT_120217_026	VT_120306_110	VT_120217_068	VT_120302_068	VT_120222_098	VT_120306_086	VT_120229_044	VT_120307_026	VT_120302_044	VT_120218_104	VT_120218_122	VT_120229_068	VT_120305_032	VT_120218_014	VT_120302_098	VT_120218_020	VT_120217_086	VT_120217_104	VT_120306_008	VT_120305_122	VT_120222_080	VT_120301_056
2-Aminobutyrate	104.07	54	290599	499225	1.30453e+06	538588	687727	389467	456590	596313	489690	211498	256378	143955	706426	360040	497196	1.12653e+06	560431	712941	388445	2.1392e+06	881706	451534	344869	641366	676298	534351	1.02945e+06	375666	484429	453563	299491	627511	608430	393288	986864	987201	629931	163835	470660	625426	870894	550495	444481	365909	413786	389786	962756
3-Indolepropionic acid	190.085	201	2.83843e+06	2.06921e+06	2.35653e+06	3.39113e+06	1.80734e+06	1.87356e+06	1.16192e+06	2.21671e+06	2.48428e+06	388272	2.27719e+06	1.22642e+06	5.17632e+06	2.97831e+06	749463	2.13571e+06	1.88133e+06	1.97997e+06	2.14352e+06	189268	590671	390283	503147	2.71774e+06	1.0872e+06	3.42452e+06	2.4308e+06	2.30137e+06	2.29016e+06	2.15736e+06	2.39772e+06	2.14808e+06	1.63739e+06	774783	3.00568e+06	1.18699e+06	1.52729e+06	1.18758e+06	1.14834e+06	275955	4.68038e+06	3.12479e+06	1.09759e+06	2.30225e+06	1.12229e+06	915833	812999
5-Hydroxytryptophan	221.091	61	4.60199e+06	9.7127e+06	3.64494e+06	3.33757e+06	4.30141e+06	4.69513e+06	2.05478e+06	4.03001e+06	7.14026e+06	395331	3.62167e+06	7.31635e+06	2.34878e+07	3.26722e+06	5.18099e+06	1.86562e+06	3.94769e+06	3.21441e+06	4.37206e+06	6.97712e+06	1.00373e+07	1.97282e+06	1.80228e+07	4.88427e+06	3.09006e+06	3.18704e+06	4.19777e+06	2.01136e+06	2.55471e+06	3.17304e+06	3.38373e+06	3.29738e+06	5.22231e+06	1.01449e+07	3.43089e+06	4.83839e+06	3.37498e+06	3.4821e+06	2.71512e+06	4.14558e+06	5.58163e+06	2.1023e+06	4.85278e+06	3.67106e+06	4.19485e+06	1.61015e+07	4.85608e+06
Acetyl-carnitine	204.122	65	715042	218957	574931	305032	435409	549194	331038	367676	564332		588906	320844	970301	422110	790548	345549	537012	149073	452284	708214	951080	444833	776578	332435	287088	425613	939502	218947	261539	516660	346377	715523	320683	277874	534217	630694	290484	311289	446364	459426	566844	494033	896266	1.01281e+06	799881	1.9745e+06	284078
Allantoin	159.05	62	214776	149357	231944	142390	169488	155135	223172	97387	145837	53655.6	156422	109043	37228.6	100638	62616.4	97482.7	46819.7	66230.8	33125.8	87863.3	150181	112577	172572	65761.4	89663.1	266668	84884.6	101583	96533.5	103726	119764	131671	115568	197656	13279	52788.4	174345	150779	69191	141417	271842	85501.9	147043	44249.7	60054.1	260661	87784.1
Arginine	175.118	59	226566	350309	50139.8	732882	205839	509765	326752	344162	975547	188714	118760	92787	753903	672164	881510	133053	44754.1		188055	542224	350399	465128	206953	349832	146806	432498	241597	324199	286991	199668	220031	154826	720829	377405	642801	25276.8	120993	308747	552947	190223		516624	995571	1.22682e+06	631464	655434	419857
Asparagine	133.068	92	48758.7		130787	59136.7	94073.3	93433.6			66491		181915		25404.6	169527	45148.2		180621				29176.5		31080.6	42092.6	170221	41446.7	297376	42005.7		59976.3	46922.2		205689		294395	126155	40345.9	364785	91375.3		35386.9	58090.4	49241.3		125539	100351	103299
Betaine	118.085	54	6.17264e+07	4.76396e+07	5.2294e+07	2.77037e+07	3.07176e+07	1.68206e+07	3.08101e+07	1.09743e+07	4.76492e+07	7.40499e+06	5.12082e+07	1.66624e+07	2.24758e+07	2.64418e+07	2.59257e+07	4.12763e+07	1.30155e+07	4.38647e+07	2.32026e+07	6.52881e+07	7.21347e+07	3.70384e+07	9.84789e+06	2.79169e+07	2.06186e+07	3.69156e+07	2.81312e+07	1.81846e+07	2.6441e+07	4.51832e+07	5.29551e+07	2.54697e+07	1.77828e+07	1.80567e+07	1.7104e+07	3.02633e+07	2.00571e+07	1.66562e+07	5.41988e+07	1.58959e+07	2.48023e+07	2.59169e+07	3.31982e+07	1.55001e+07	3.38766e+07	1.61504e+07	2.31939e+07
Bilirubin	585.267	350	83987.1	57277.6	191349	63321.4	91827.2	150908	74515.6	137950	261440		90303.4	227349	92268.4	53643.4	223383	100054	156482	81900.3	119789	183222	72229.5	218187	82628.1	219542	55410.9	135438	75094.5	207034	53104.2	31221.8	63392.7	102341	172100	41048	92715.6	101839	42999.7	259257	70103.2	318898	24966.1	169512	142330	115146	123127	148462	66956
Biotin	245.098	289	152594	152940	135285	208792	17903.4	117832	102397	162326	113069	221385	88157.5	59089	73632.9	52221.5	63328.7	122872	162939	79044.6	43814.4	114933	88609.5	131072	185794	137729	168742	157707	51510.9	135672	131698	181896	184865	87904.2	94493.9	42323.8	77708.5	149982	162518	64385.6	58991.9	71859.3	109926	112075	53010.7			110087	102358
Carnitine	162.111	78	1.19415e+06	415662	606350	758492	759969	994119	763934	620465	782327		838265	806864	1.22439e+06	953090	869626	741968	1.17959e+06	1.01693e+06	686515	1.77913e+06	1.73383e+06	1.54836e+06	1.10877e+06	835678	540232	542160	1.11354e+06	489268	826541	999374	813623	950638	998445	873572	1.4347e+06	1.10158e+06	1.06243e+06	764149	1.14795e+06	478385	1.11096e+06	674495	1.35993e+06	718218	1.32609e+06	1.26587e+06	1.13412e+06
Choline	104.106	50	2.08379e+07	1.62808e+07	2.37836e+07	1.90403e+07	2.51818e+07	2.7973e+07	1.21936e+07	1.3182e+07	1.46049e+07	4.83023e+06	1.41506e+07	2.04221e+07	1.72001e+07	9.1811e+06	2.74748e+07	8.27378e+06	2.00359e+07	1.84063e+07	1.89274e+07	2.65995e+07	2.23315e+07	2.86241e+07	2.58162e+07	2.01486e+07	1.4681e+07	2.20045e+07	8.16215e+06	2.45372e+07	1.03585e+07	1.53246e+07	2.69253e+07	1.24177e+07	1.58977e+07	1.77816e+07	1.88846e+07	1.31419e+07	1.25759e+07	2.9892e+07	1.42566e+07	1.67093e+07	3.17185e+07	1.54221e+07	1.43598e+07	1.92072e+07	1.75537e+07	1.9537e+07	1.21882e+07
Citrulline	176.102	63	438842	88577	391314	306147	266798	139069	134367	134852	380671	76431.7	233636	212141	68538.2	412687	312982	129458	232466	252151	191706	287462	339788	429707	392778	281459	293167	195642	156747	216240	140707	295509	230635	98281.5	254012	57651.9	309052	269673	63100.9	177593	91415.9	185822	519707	102836	416310	150298	281287	215430	86744.2
Cortisol	363.214	159	1.13046e+07	8.99695e+06	2.14195e+07	1.97612e+07	2.21291e+07	1.7127e+07	2.02738e+07	2.05466e+07	1.31723e+07	5.54798e+06	1.98955e+07	1.35488e+07	2.53103e+07	1.04075e+07	4.72305e+06	3.04555e+07	8.48563e+06	1.33438e+07	9.04195e+06	1.01072e+07	1.09984e+07	6.92738e+06	1.22476e+07	1.44518e+07	2.33753e+07	1.85972e+07	1.50109e+07	2.28448e+07	2.0365e+07	1.33391e+07	2.1211e+07	1.23701e+07	1.05419e+07	1.66841e+07	1.51462e+07	1.18481e+07	2.27812e+07	2.31153e+07	1.46573e+07	1.53869e+07	1.04314e+07	1.83218e+07	1.02984e+07	7.74723e+06	5.87357e+06	1.32657e+07	2.88152e+07
Cortisone	361.199	173	4.94261e+06	3.33275e+06	5.12157e+06	6.31119e+06	4.85724e+06	4.2579e+06	5.8714e+06	1.01534e+07	3.63796e+06	1.95466e+06	8.13972e+06	4.73312e+06	4.52547e+06	3.81792e+06	2.08702e+06	7.41054e+06	2.60804e+06	3.99695e+06	4.49468e+06	4.96249e+06	2.87485e+06	2.54922e+06	5.12535e+06	3.78866e+06	6.43991e+06	4.9643e+06	5.4578e+06	4.70617e+06	5.54933e+06	4.7821e+06	7.66868e+06	5.37062e+06	4.15662e+06	4.67571e+06	3.15117e+06	4.4971e+06	5.44722e+06	5.48466e+06	4.13214e+06	3.41479e+06	2.15815e+06	5.45323e+06	4.25303e+06	2.72725e+06	3.16786e+06	4.64296e+06	6.45062e+06
Creatine	132.076	51	5.71962e+06	3.29836e+06	4.93914e+06	2.28804e+06	4.81498e+06	2.53045e+06	2.62354e+06	2.67012e+06	6.68003e+06	1.58018e+06	3.59165e+06	2.48078e+06	8.29156e+06	3.19336e+06	5.70266e+06	5.80396e+06	3.39009e+06	4.08617e+06	4.74191e+06	4.89e+06	5.90651e+06	5.22413e+06	5.34035e+06	3.50137e+06	5.47585e+06	4.2003e+06	4.33622e+06	4.35518e+06	2.95362e+06	5.3594e+06	3.76563e+06	3.88759e+06	4.51641e+06	6.08639e+06	6.25275e+06	1.69068e+06	1.60066e+06	5.25937e+06	3.70299e+06	5.09989e+06	4.79282e+06	1.8821e+06	8.20654e+06	4.28872e+06	6.92972e+06	1.01951e+07	4.21321e+06
Creatinine	114.065	97	1.75899e+06	1.63323e+06	3.22444e+06	1.39363e+06	2.08919e+06	1.34836e+06	1.39434e+06	1.82881e+06	1.16634e+06	191118	2.40281e+06	1.25617e+06	2.49187e+06	1.25339e+06	1.46213e+06	1.72642e+06	1.44411e+06	1.25805e+06	1.33479e+06	1.21501e+06	2.58741e+06	1.34782e+06	2.3456e+06	1.65129e+06	1.792e+06	2.45384e+06	2.55934e+06	1.79168e+06	1.87057e+06	2.30865e+06	1.92412e+06	1.85363e+06	1.66195e+06	1.84939e+06	1.88409e+06	2.52053e+06	1.9937e+06	1.87554e+06	1.66984e+06	3.76685e+06	4.77781e+06	2.08787e+06	2.48475e+06	3.00643e+06	2.32175e+06	2.03032e+06	2.47467e+06
Dibutyl phthalate	279.157	380	965196	701603	1.15918e+06	2.38928e+06	501515	2.25755e+06	1.21473e+06	810326	2.02598e+06	513113	1.19907e+06	2.33826e+06	2.28136e+06	1.01593e+06	1.03553e+06	1.00375e+06	1.18534e+06	652095	607808	1.30483e+06	1.46127e+06	2.23859e+06	1.37435e+06	1.35705e+06	2.47597e+06	1.4246e+06	897576	1.36814e+06	1.05963e+06	1.55506e+06	1.10296e+06	550850	2.7743e+06	1.1013e+06	2.23094e+06	1.90336e+06	1.12781e+06	2.32686e+06	3.50152e+06	1.07033e+06	2.16781e+06	1.02982e+06	1.35288e+06	301663	1.42626e+06	3.39484e+06	1.80504e+06
Glucose	203.051	56	3.59648e+06	1.34402e+06	4.42356e+06	1.64564e+06	2.40921e+06	2.85027e+06	3.48407e+06	3.35342e+06	2.25462e+06		3.53798e+06	1.42704e+06	3.10937e+06	1.66074e+06	2.4692e+06	2.09645e+06	2.22372e+06	2.12857e+06	1.68299e+06	2.85304e+06	2.99298e+06	1.42189e+06	3.50118e+06	2.1185e+06	1.79646e+06	1.53245e+06	1.40023e+06	3.3343e+06	2.56872e+06	2.24682e+06	882484	2.61332e+06	1.20792e+06	2.85166e+06	1.51201e+06	2.16767e+06	1.46923e+06	2.02068e+06	2.71104e+06	1.36575e+06	3.75787e+06	2.65755e+06	1.20689e+06	3.16517e+06	1.5918e+06	2.06242e+06	2.42737e+06
Glutamate	148.059	69	274814	354937	1.31551e+06	100766	661874	1.15128e+06	1.01918e+06	742538	938293	272253	443558	443489	221615	409780	599682	1.00404e+06	2.12406e+06	772773	503104	1.28885e+06	1.2453e+06	559041	1.31962e+06	533329	566075	402592	211215	362079	252990	440487	304363	215807	406172	483938	1.1055e+06	193199	408396	594484	274407	113109	1.05823e+06	174226	177654	345669	495188	518108	335589
Glutamine	147.076	55	3.49181e+06	1.82931e+06	4.03703e+06	1.96091e+06	2.67184e+06	2.88299e+06	2.86936e+06	2.90815e+06	3.38891e+06	1.77316e+06	3.95583e+06	2.69964e+06	2.72947e+06	3.09819e+06	2.83494e+06	3.29432e+06	5.83229e+06	4.33451e+06	2.76895e+06	2.24638e+06	3.38346e+06	3.0421e+06	2.89013e+06	2.94589e+06	1.89204e+06	2.4237e+06	2.45035e+06	2.23365e+06	3.38008e+06	2.91023e+06	2.86751e+06	2.93739e+06	2.74551e+06	3.06035e+06	4.5534e+06	3.68088e+06	3.1451e+06	3.31613e+06	4.52684e+06	2.2468e+06	4.13629e+06	3.16144e+06	2.48117e+06	4.70874e+06	3.82271e+06	3.24567e+06	2.81037e+06
Hippurate	180.064	62	446560	820181	498828	265189	441190	556952	323272	614557	759776	203092	318669	809660	2.52798e+06	388977	1.94205e+06	246399	838746	597998	401367	980835	1.06584e+06	468072	1.78504e+06	561276	198760	1.15429e+06	437611	286927	315465	391046	419021	361438	1.09263e+06	676430	1.03036e+06	874290	482271	1.05462e+06	1.06796e+06	268936	831970	297142	581866	733866	593767	1.81268e+06	442835
Histidine	178.058	51	464532	327831	380621	324013	242647	282506	311791	215734	420834	89977.3	492462	236904	219416	322980	389944	316819	543135	344819	347772	246071	349140	450671	333036	265332	155519	310576	201254	168921	287964	333270	224475	246722	235003	242085	334375	270504	286587	228926	420385	170083	365365	291631	490196	318838	306143	325075	264217
Homogentisic acid	169.044	106	353419	651464	122191	329880	268946	438047	118261	264530	143702		248935	586780	1.05918e+06	339460	371136	209450	301887	336700	317944	470862	709674	238210	878737	259830	192608	204967	275348	79769.1	191198	195507	205466	175865	200025	574066	495867	339759	149519	282014	235923	31595.2	369396	65954.5	415190	249228	286094	1.00054e+06	457220
Hypoxanthine	137.045	59	8.62057e+06	4.46448e+06	7.29258e+06	4.51645e+06	3.33429e+06	5.08074e+06	3.30798e+06	5.17012e+06	2.69689e+06	518512	8.47363e+06	1.54267e+06	3.21589e+06	1.97955e+06	3.81556e+06	1.25617e+06	2.04777e+06	3.02456e+06	2.31823e+06	1.25681e+06	2.2944e+06	1.88812e+06	5.90718e+06	2.41545e+06	4.5851e+06	6.509e+06	3.74659e+06	4.52895e+06	2.44854e+06	1.63502e+06	8.71088e+06	2.80519e+06	1.43677e+06	2.46831e+06	8.62051e+06	1.88722e+06	1.1215e+06	2.68221e+06	1.0865e+06	2.73255e+06	1.68609e+06	2.60194e+06	4.16312e+06	5.06678e+06	2.09072e+06	2.44921e+06	1.74553e+06
Indoleacrylic acid	188.069	64	2.72455e+06	2.77194e+06	1.90637e+06	3.5775e+06	1.69156e+06	1.40917e+06	2.33128e+06	1.07425e+06	2.78709e+06	743789	1.90116e+06	2.26184e+06	960019	3.10912e+06	2.24361e+06	2.72532e+06	3.10726e+06	1.76845e+06	2.39355e+06	3.87633e+06	1.90898e+06	2.96239e+06	1.33109e+06	1.8378e+06	3.39561e+06	2.64884e+06	3.74792e+06	3.86722e+06	2.43849e+06	3.35232e+06	4.02023e+06	3.82114e+06	2.51303e+06	2856996	3.66972e+06	2.26994e+06	2.55754e+06	1.82858e+06	3.06744e+06	2.26995e+06	2.34565e+06	1.75849e+06	2.78822e+06	2.5378e+06	3.28729e+06	2.5545e+06	2.06565e+06
Indolelactate	206.08	100	1.33393e+06	837282	2.08714e+06	610336	1.11848e+06	1.1322e+06	701244	595618	830803		780764	638202	1.24063e+06	748088	927803	1.14262e+06	861270	767121	853913	911484	1.3227e+06	635533	884707	861628	1.02936e+06	1.10623e+06	738920	868965	1.46535e+06	1.23242e+06	934806	963628	991523	896468	1.54617e+06	673554	1.15614e+06	692404	580252	1.56853e+06	1.95444e+06	899806	739192	950687	871699	962362	832261
Kynurenine	209.091	72	303105	161189	133256	249407	168211	198968	133531	79069.4	424212		162467	178869	80526.8	178686	224693	161233	139211	132152	169595	101831	279493	184739	173621	197287	276439	181075	227993	113647	190726	292774	250410	114897	149328	69840	119175	164475	147445	202000	90975.1	346681	164928	253384	184099	211747	199994	246128	93211.4
Leucine/Isoleucine	176.065	59	180492	204297	121853	226337	154304	147952	137613	210568	361884		120944	89660.4	61747.1	116611	302232	92687.3	184004	129048	183872	208946	89925.2	114294	427769	104576	119279	303854	184174	246577	98318.2	197394	147210	118275	155873	111447	65656.8	144780	112144	116911	130703	131617	121885	159091	266979	140464	248671	115704	74102.2
Lysine	191.076	48	438130	189547	327436	188222	293821	225821	256072	109659	743485	72335.2	299042	181115	170641	195665	473817	209972	167350	199966	210336	404652	328913		206980	203649	109315	139030	112342	73474.2	126519	215857	186350	222968	131066	154560	280505	202100	72591.5	182995		116382	222466	492443	278786	277482	189561	190712	242621
Methionine	150.057	78	2.07387e+06	1.04011e+06	1.23628e+06	1.11225e+06	1.92126e+06	584890	1.75335e+06	1.21599e+06	2.70033e+06	730434	1.93292e+06	491920	1.24491e+06	982173	2.24245e+06	1.75471e+06	1.1507e+06	865456	972853	2.0379e+06	2.19469e+06	2.66514e+06	818384	723656	505171	1.10328e+06	293961	596957	289954	1.29679e+06	1.1886e+06	804137	1.12224e+06	675258	1.07231e+06	1.33603e+06	454955	753746	2.29195e+06	723066	537900	657236	1.37191e+06	1.16405e+06	954129	837488	1.00974e+06
Methylinicotinic acid	138.054	64	469382	549428	821417	242170	284553	321887	303180	657322	322859	412967	939410	282438		292648	304921	192367	384919	158388	296286		458389	134568	610324	440013	626364	520920	184981	237884	212682	118279	958928	229052	287528	250324	665903	318383	334151	361044	459164	165835	213894	436699	290893	621257	231475	229590	225499
Methylphenyllactate	181.085	167	47443.3	27712.5	53781.3	101852	32786	73115.6	72745.1	73506	34197.1	25572.4	64977.1	52809.6	14076.8	125727	26035.4	91984.3	81516.7	39423.2	52540.6	81804.5	124844		57582.1	44664.6	61919	103874	56398.5	27043.7	56230.7	44484.5	27769.8	106602	48932	25654.1	49137	16497.8	25730.6	75106.2	134355	76064.5	70001.4	63289.8	40236.8		101823	95917.7	120360
Methylphenylpropanoate	165.09	256	240690	141273	111811	86795.9	13292.8	88967.9		155441	87825.7	236703	83614.5	38924.8	90903.4	203849	102289	110184	97166.1	55274.7	105516		155321	38778.6	75904.8	101974	45877.9	284945	297787	122987	220398	321535	209217	102108	82416.5	259805	257489	277773	310017	131438	114660	83831.5	168525	27556.5	231779	93627	98315	92128.9	244512
n,n-Dimethyllycine (Amino butyric acid)	104.07	423	332620	524891	408632	537755	600179	392504	262328	468217	721917		871860	600661	517282	494443	632462	452713	579405	560720	615498	750855	668234	417472	746773	493711	279922	637249	413361	618185	486801	776130	584271	471163	444599	530064	441911	694019	629578	549593	531547	650793	613617	482917	533665	815869	917322	857118	782739
Niacin; nicotinic acid	124.04	45	252907	182623	295967	74030.5	150756	190981	163983	143629	244180		128912	137523	178058	185253	245931	208603	174011	145276	319705	315963	213475	117049	140725	155702	290112	106594	191239	274806	177953	126664	99587.8	187021	133978	61367.6	444963	239277	84289.7	129372	124262	112412	149955	166396	177698	193081	147714	175225	111167
Nicotinamide	123.054	325	283320	934493	500691	704065	803321	376697	382920	300601	296324	145972	383659	208773	686141	621041	594260	249188	745444	469828	375985	293091	184582	501053	650778	462799	334678	362739	644202	564992	249774	439577	581425	139488	467900	626057	605936	219563	382487	406121	898702	344525	365300	353064	302206	475621	688296	343805	534940
Oxoproline	130.049	52	705978	457918	851499	566348	699831	870540	774199	732293	791006	467642	726575	682743	794822	790208	838386	1.00284e+06	1.48632e+06	833016	744457	721776	785191	810507	630402	661052	601383	726654	602295	612213	880423	778703	757434	683956	710219	859362	910067	827229	708956	903873	1.00249e+06	497537	1.26939e+06	716636	762558	1.17345e+06	912238	819912	723402
Pantothenic acid	220.176	231	45861.3		60300.6		72650.7	71619.2			42967.9		57364.8	49703.9		19839.3	57867.3	91695.4	81132.1			25324		25390.7		33694.9	37973.1	82490.4	62363.3	67501.3	43846.3	53495.5		47836.4	68469.4	31441.5	82825.8	24417.3	18627.7	85401.9	36988.4	118479	66079.8	23705.3		61509.8			82529.7
Phenylacetate	137.059	216		227313	486416	373858	376446		76401.7	111283	191318	173104	113347	228632	27299.9	197284	313736	100064		85498.6	374421	311511	155049	99113	191704	367938			41084	229985		73214.7	44724.2		233824	16646.7	283958	40923.4	27496.5	78367.2	49053.7	483145	146395	169028	512135	340935	445410	58643.5	21918.5
Phenylalanine	166.085	57	5.32792e+07	3.03986e+07	5.30247e+07	5.04726e+07	3.65395e+07	4.35894e+07	3.28734e+07	2.40827e+07	5.88704e+07	8.23017e+06	2.16175e+07	3.49258e+07	1.78957e+07	6.56082e+07	5.33139e+07	6.78117e+07	2.91753e+07	3.0357e+07	2.88732e+07	3.91605e+07	4.17222e+07	6.50002e+07	2.95928e+07	5.16065e+07	1.74864e+07	2.58648e+07	1.01879e+07	1.6516e+07	1.4245e+07	3.22588e+07	1.14762e+07	2.14349e+07	1.8167e+07	9.75589e+06	2.05357e+07	1.68889e+07	1.97026e+07	1.28329e+07	2.85365e+07	8.54342e+06	2.23846e+07	1.15583e+07	3.33109e+07	2.43286e+07	1.91491e+07	1.87256e+07	1.89938e+07
Pirimicarb	239.148	548	20783.6	8150.26	68025.3	56408.9	41458.5	69482.3	136199	84517.3	53231.4	39916.2	42057	89840.8	32642.8	30470.9	75447.8	37104.6	26317.8	51288.4	15774.2	71934.2	22876.5	33678.8	81449.7	43314.8	59608.8	79304.6	18177.4	23037.6	33535.5	74993.9	34758	39530.3	11312.3	23283.9	27143.3	19867.2	23442	16462.4	38934.7	43381.2	109287	41278	30064.5	47122.7	58751.1	56825.9	35079.3
Proline	116.07	54	5.11854e+06	4.83855e+06	5.50389e+06	3.39265e+06	2.74518e+06	2.76689e+06	3.26927e+06	3.67994e+06	6.76266e+06	887261	5.46792e+06	2.65181e+06	3.62095e+06	2.98035e+06	6.46181e+06	5.25327e+06	6.54039e+06	3.39108e+06	3.8046e+06	3.89779e+06	4.32931e+06	6.32722e+06	2.75077e+06	4.7165e+06	2.83065e+06	5.41833e+06	2.65822e+06	2.92494e+06	3.21873e+06	5.36883e+06	3.51416e+06	2.90039e+06	4.11279e+06	1.77436e+06	4.80819e+06	4.46103e+06	2.10306e+06	3.21023e+06	7.12254e+06	2.02343e+06	3.9349e+06	2.9661e+06	4.06496e+06	6.19242e+06	4.64045e+06	2.66401e+06	4.23726e+06
Pyridoxal	168.064	92	64602	22879.4	108117	67919.2	114507	114107	69522.2	61639.3	47446	14845	56572.7	101305	82571.1	106960	115308	175232	56491.9	113516	49273.4	78623.7	119030	19874.3	43155.1	139574	139554	54961.7	121123	85035.7	19452.9	72831.4	106878	148774	135474	95274.2	109028	136739	79694.9	72856.6	77398.2	40673.4	104270	68280.1	46235.6	31034	85513.2	155464	83182.8
Pyridoxamine	169.095	101	119284	6330.07	31579.3	76097.5	34790.8	10576			37124.6	178581	58828	17477.5	32362.8	60494.8	23877.3	37209.1	16676.1		57684.7	55483.6				37262.3		88650.6	30047.1		30742.8	42333.6	71326.6	27263.3		14925.7	11576.1	22985.1	115763	27811.4	48826		36538.3	64523	25683.7	18200.6	8922.96		110084
Pyridoxine	170.071	60	274864	88701.4		247998	168864	143218	301746	298923	196110	176271	44335.6	209402		256322	175799	915529	168103	500538	359482	120047	154594	362253	426478	244135	403397	165977	146508	296359	370766	268477	211483	366577	589990	161528	637654	833841	701082	909487	171104	76402.1	323201	285830	779475	53069	374020	326445	819807
Riboflavin	377.147	214	19222.9		4765.47	53908.8	8540.68			21330.8	11398.9	2625.62	13358.2		70229.6	12488.8			11375.9	16395.6						71469.1	582.928	5136.36	13857.4		2902.45	36427	15888.7	15314.2									25752.2	27297.2	45165.7	13459.1	6046.03	6017.72
Sphinganine	302.303	330	41494.6	47516.5	70591.9	54019.8	60704	22687.2	65283.2	104322	64981.4		65136	46704	75435.6	14414.3	54868.8		95589.4	57468	40008.2		35936.4	38399.1	45015.1	25267.1	49422.3	94314	9703.94	31571.2	15443	57628.7	13727.4	15565.1	43041.9	41996.2	17044.8	16762.7	17014.6	59264.3	20873.5	53411	56832.2	59696.5	21456.1	107617	76737.2	55488.9	18315.8
Sphingosine	300.288	510	93831.4	376262	319119	204058	323292	235009	239753	56538.1	315230	78486.5	199428	402009	216975	58033.5	282414	200664	124721	237971	277624	128138	198073	58462.1	443908	342400	249092	356768	263787	538722	358822	232144	334096	265930	361424	382069	463555		197439	364366	208656	77816.7	234476	234180	136435	206362	292908	438307	204187
Taurine	148.003	51	1.00366e+06	611014	1.15501e+06	808226	1.1457e+06	794899	1.25316e+06	498128	1.50574e+06	217933	825888	538198	869971	950433	794976	844254	669079	731926	830271	1.0768e+06	1.55982e+06	1.10527e+06	908162	593629	910806	943197	586355	1.54155e+06	452808	808799	1.1035e+06	808817	538546	1.15701e+06	782236	709455	568989	1.64969e+06	813379	1.10709e+06	1.6435e+06	734433	774758	1.02262e+06	746571	1.1962e+06	790646
Thiamine	265.116	69	967336	72295.1	642245	368659	740237	657475	263701	653740	814319		250549	85014.6	1.93107e+06	350767	1.54309e+06	829143	48376.5	41844.8	731625	13100	1.76898e+06	831397	365175	918582		92487.7	189536	188460	375297	326198	303436		109759		818571	372061	248212	49300.3	220613	434735	1.95663e+06	134125	192886	282671	23389.7	385564	250990
Threonine	120.065	87	739198	489938	593103	273458	730733	462050	406205	401978	867128	243299	677008	310726	425595	404114	638283	569511	264593	490885	459133	636806	452870	587074	319290	463608	330186	568609	277407	329554	597281	589301	385533	448547	382364	372881	473525	532663	386183	426619	536798	400131	491505	421294	407865	651814	516213	380744	560322
Triethylphosphate	183.077	381	3.97264e+06	3.36061e+06	5.02534e+06	5.24881e+06	4.44301e+06	3.77849e+06	4.44342e+06	3.181e+06	4.28458e+06	1.78491e+06	3.58027e+06	6.01325e+06	4.64922e+06	3.99529e+06	6.14198e+06	4.12599e+06	5.00758e+06	4.06351e+06	4.21452e+06	5.45786e+06	3.48171e+06	3.14561e+06	6.62802e+06	2.0528e+06	4.4178e+06	3.76474e+06	4.37375e+06	4.47024e+06	5.02627e+06	3.75002e+06	4.82582e+06	3.45875e+06	5.42528e+06	4.89916e+06	4.05458e+06	2.53717e+06	3.79473e+06	3.55428e+06	5.27191e+06	4.44664e+06	4.79644e+06	4.4903e+06	6.13554e+06	2.61602e+06	4.56956e+06	5.23245e+06	4.76097e+06
Tryptophan	205.096	56	5.87812e+06	6.64107e+06	5.37557e+06	8.47924e+06	4.72539e+06	4.38063e+06	5.67206e+06	2.61012e+06	6.93459e+06	2.4874e+06	4.60571e+06	4.11781e+06	3.06432e+06	6.82851e+06	7.49971e+06	5.94054e+06	7.22076e+06	4.70986e+06	7.53952e+06	8.45367e+06	4.09563e+06	6.66252e+06	4.52821e+06	4.88926e+06	7.49456e+06	8.25339e+06	8.7753e+06	7.65298e+06	7.96395e+06	9.32964e+06	9.49021e+06	8.56661e+06	6.46866e+06	6.14471e+06	6.90824e+06	6.94352e+06	7.88519e+06	5.65054e+06	8.39489e+06	5.71963e+06	4.46712e+06	6.15782e+06	8.64954e+06	5.46528e+06	8.19212e+06	6.97631e+06	5.04524e+06
Tyrosine	182.08	57	1.72888e+06	1.97672e+06	1.55832e+06	2.25748e+06	1.23222e+06	900965	1.16172e+06	1.24047e+06	2.83266e+06	539126	1.17378e+06	1.09652e+06	887379	1.9939e+06	2.85348e+06	2.20459e+06	2.08863e+06	728916	1.7125e+06	1.90832e+06	1.42183e+06	2.69878e+06	1.17407e+06	1.28904e+06	1.01732e+06	2.46624e+06	819134	815148	1.17036e+06	1.97197e+06	1.22019e+06	1.12961e+06	1.74092e+06	735894	1.52441e+06	1.66773e+06	986620	1.04632e+06	2.16757e+06	1.01669e+06	1.00128e+06	1.15791e+06	2.59279e+06	2.76156e+06	1.1936e+06	1.40727e+06	876408
Urea	121.071	57	654485	237923	442359	693040	667285	232088	141145	189242	555345		314314	218570	295590	478957	435171	508051	214166	337534	406752	312273	405154	748474	224231	373680	293155	678303	1.12084e+06	395559	671783	476370	687771	517993	387807	223394	859785	713649	423138	407520	346158	938766	774766	793026	837793	543216	723689	936152	559815
Uric acid	169.034	53	387738		1.49488e+06	157401	386443	159781	167617	70435.2	251476	152964	689716					433451	109916	317363			191356	157465		75841	376496		180428	355287	130433	188432	220275	233086	207125		603599		218836	271354	213005	605413	304509	368438		118801	19424		93998.2
Uridine	245.076	95	72869.2	76816.1	81429.1	169448	156512	114191	102226	95691.5	128780		56626.6	124470	32313.9	74495.6	60675.2	53688.1	68038.9	55085.4	120746	86633.5	36125.2		71561.2	123710	117518	176535	68151.8	130849	127451	151533	171965	175279	112993	193407	29568.1	145353	199155	131715	114039	145843	152892	79405.3	80726.6	52900.1	119070	87304	158742
[truncated: 3 more columns]
